# Supplementary material for: BS-clock, advancing epigenetic age prediction with high-resolution DNA methylation bisulfite sequencing data
Source: Bioinformatics. 2024 Nov 5;40(11):btae656. doi: 10.1093/bioinformatics/btae656 (PMC11572488; doi:10.1093/bioinformatics/btae656)
Supplement: btae656_Supplementary_Data [file btae656_supplementary_data.zip]

Archive with 9 entries (9 files):
- Supplementary figure7.png
- Supplementary figure2.png
- Supplementary figure3.png
- Supplementary figure5.png
- Supplementary figure4.png
- Supplementary Figure1.png
- Supplementary figure8.png
- Supplementary figure6.png
- supplementary material.docx
